# Supplementary material for: Intestinal Atp8b1 dysfunction causes hepatic choline deficiency and steatohepatitis
Source: Nat Commun. 2023 Nov 21;14:6763. doi: 10.1038/s41467-023-42424-x (PMC10663612; doi:10.1038/s41467-023-42424-x)
Supplement: Supplementary file 4 — Source Data [file 41467_2023_42424_MOESM4_ESM.xlsx]

## Sheet: Fig.1a
	IEC			Liver
	Flox/Flox	IEC-KO		Flox/Flox	IEC-KO
	2.106	0.035		0.411	0.192
	1.715	0.01		0.286	0.356
	1.17	0.021		0.186	0.242
	0.976	0.001		0.148	0.165
	1.088	0.016		0.134	0.105
	0.636	0.033		0.149	0.268
	1.457	0.025		0.179	0.36
		0.044			0.401
		0.026			0.175
					0.178

## Sheet: Fig.1e
	Newborn			4wks
	Flox/Flox	IEC-KO		Flox/Flox	IEC-KO
	2.2	2.7		14.7	6.7
	3.5	2.4		15.3	6.4
	3.4	1.2		12.2	4.1
	3.4	3.5		11.3	6.4
	3.3	2.9		11.1	5.5
		3.9		11	5.6
				14.5	10.2
					9
					4.5
					6.5

## Sheet: Fig.1f
	Newborn			4wks
	Flox/Flox	IEC-KO		Flox/Flox	IEC-KO
	4.72	3.79		1.99	4.49
	3.81	4.02		1.99	4.63
	3.59	6.09		2.2	5.37
	3.08	3.41		2.41	4.83
	3.48	3.9		2.28	5.2
		2.85		2.38	4.91
				2.04	3.45
					4.04
					5.27
					4.55

## Sheet: Fig.1g
	Newborn			4wks
	Flox/Flox	IEC-KO		Flox/Flox	IEC-KO
	3.94	3.64		5.5	11.45
	3.58	3.6		5.5	12.56
	3.77	4.44		4.47	10
	3.98	3.73		5.63	12.22
	4.05	4.04		4.36	10.51
		4.46		4.58	10.13
				5.26	15.9
					12.96
					8.71
					10.35

## Sheet: Fig.1h
	Newborn			4wks
	Flox/Flox	IEC-KO		Flox/Flox	IEC-KO
	3.06	3.31		3.9	4.94
	2.9	3.81		4.42	4.61
	2.91	3.04		4.7	3.68
	3.4	2.92		4.46	5.86
	2.97	2.95		4.69	6.75
		3.44		3.5	6.39
				4.84	6.74
					6.23
					4.09
					5.86

## Sheet: Fig.2b
	Newborn					4wks
	Proximal		Distal			Proximal		Distal
	Flox/Flox	IEC-KO	Flox/Flox	IEC-KO		Flox/Flox	IEC-KO	Flox/Flox	IEC-KO
	426.3	463.1	247.1	349.2		417	409.3	171.9	172.8
	384.6	408.8	206.7	224.2		286.6	374.8	192.7	130.5
	414.6	209.1	198.5	222.3		271.7	337.9	212.8	157.8
	191.2	332.3	236.8	252.1		348.2	284.7	173.9	72
	374.3	398	234.5	176.9		373.1	223.3	233.4	90.6
	311	208.5	277.4	214.8		405.2	280.8	173.2	136.5
	333.6	244.7	233.4	219.1		507.8	257.1	183.4	116.3
	203	252.4	262.9	315.8		299.3	278.1	178.8	130.4
	193.9	297.2	260.2	315.9		344.5	189.5	150	145.2
	270	317.8	245.1	215.9		251.1	314.2	233.9	116
	320.4	220.5	189.2	176		252.4	292.4	192.7	160.8
	161.2	237.5	276.3	262.1		301.8	279.8	200.8	122.8
	344.6	472	289.3	295		349.6	357.8	201	148.9
	262	286.5	255.1	192.7		342.2	145.8	186.3	177.3
	289.4	182.5	267.2	255.3		256.2	226.7	257	109.9
	306.7	164.9	308.2	243.8		334.6	363.3	202.9	179.5
	307.1	483.6	255.1	237.9		387.4	254.5	210.2	134.8
	362.8	304.3	205.2	204.5		279.4	363.4	186.5	112.5
	318.1	296.8	276.3	169.9		378.1	242.8	165.8	141.1
	173.2	400.2	318.9	234.3		211.2	265.3	290.4	161
	206	563	228.3	274.8		221.4	375.1	213	172.6
	303.1	219.7	279.3	278.3		366	329.9	199.9	121.4
	215.1	196.6	254.3	248.7		324.7	412	209.9	108.2
	153.5	198.3	281.1	198.6		299.3	256.1	209.6	159.3
	226.7	273.3	213.9	270.3		240.3	363.6	201.2	102.7
	247.7	378.8	244.6	248		288	403.9	227.4	172.6
	181.8	446.4	211	247.4		355.9	279.6	187.4	139.5
	273.8	193.9	243.2	147.9		197.6	484.9	225	163.6
	205.8	338.3	209.1	238.9		355.6	310.4	195.5	113.6
	294.9	186.3	224	312.4		434.2	327.7	183.9	102.9
	267.9	248.5	306.3	210.7		302.3	329.5	163	113
	174.9	284.2	172.3	218.7		352.3	302.3	216.1	128
	247.5	273.6	234.2	186.2		367.6	393.6	184.7	129.2
	253.2	203.1	249.6	320.1		274.7	310.4	222	146
	246.3	387.4	297.6	213.9		392.2	215.7	206.6	153.4
	294.7	255.2	221.1	139.5		263.4	324	168.5	85.5
	304.1	234.9	178	239.5		340.3	334.1	188.8	99.7
	227.7	213.3	227.7	341.7		311.5	419.6	166.9	161.5
	267.7	282	296.3	220.1		258.4	251.5	203.8	92.1
	322	266.3	341.4	256		293.2	408.8	242.6	131.8
	147	426.5	190.4	339.7		244.7	255.7	184.9	107.8
	366	407.4	235.6	265.2		378.5	350.8	176.4	124.1
	257.7	249.8	300.5	184.8		315.6	417.4	193.9	101
	216.2	239.1	220.2	339.5		303.6	387.1	159.2	99.8
	260.7	132.1	252.5	265.2		273.5	303.7	178	146.2
	200.8	360.5	239.9	218.5		258.5	252.8	200	129.4
	235.4	250	360.6	203.9		319.6	325	176.9	111.7
	210.2	172.3	203.3	268.9		391.2	394.1	176.8	111.6
	266.2	194.9	259	266.2		335.4	287	187.9	140
	239.8	308	260.7	280.4		257.2	305.3	234.1	123.2

## Sheet: Fig. 2j
	Proximal		Distal
	Flox/Flox	IEC-KO	Flox/Flox	IEC-KO
	15.3	12.8	20.7	24.5
	16.8	17.4	22.5	18.8
	13.8	23.7	23.7	25.7
	12.8	20	22.8	30.9
	18.3	24.2	24.6	28.9

## Sheet: Fig.2k
	Proximal		Distal
	Flox/Flox	IEC-KO	Flox/Flox	IEC-KO
	7	11.2	6.8	5.5
	8.9	13.8	8	7.6
	10	11.4	8.5	7.1
	10	11.8	7.3	7.1
	10.9	7.2	7.5	9.1

## Sheet: Fig.2l
	Proximal		Distal
	Flox/Flox	IEC-KO	Flox/Flox	IEC-KO
	5.2	5	7.4	6.4
	6.4	5.4	5.2	6.4
	5.6	8	6.4	6.6
	5.2	8	6	5.6
	5.2	5.6	5.6	9

## Sheet: Fig.3a
	Newborn			4wks
	Flox/Flox	IEC-KO		Flox/Flox	IEC-KO
	145	148		55	159
	336	100		62	639
	160	125		52	628
	96	306		63	991
		93		80	769
				70	519

[truncated: 77 more sheets: Fig.3b, Fig.3c, Fig.3d, Fig.3j, Fig.3k, Fig.3l, Fig.3m, Fig.4b, Fig.4c, Fig.4d, Fig.4g, Fig.5a, Fig.5b, Fig.5c, Fig.5d, Fig.5e, Fig.5f, Fig.5g, Fig.6b, Fig.6c …]
